# Supplementary material for: Genome-Wide Investigation and Functional Analysis Reveal That CsGeBP4 Is Required for Tea Plant Trichome Formation
Source: Int J Mol Sci. 2023 Mar 8;24(6):5207. doi: 10.3390/ijms24065207 (PMC10049225; doi:10.3390/ijms24065207)
Supplement: Supplementary file 1 [file ijms-24-05207-s001.zip]

Archive with 3 entries (3 files):
- Table S1-20230205.xlsx
- Table S2-20230205.xlsx
- Table S3-20230205.xlsx
