# Supplementary material for: Genome-Wide Investigation and Functional Analysis Reveal That CsGeBP4 Is Required for Tea Plant Trichome Formation
Source: Int J Mol Sci. 2023 Mar 8;24(6):5207. doi: 10.3390/ijms24065207 (PMC10049225; doi:10.3390/ijms24065207)
Supplement: Supplementary file 1 [file ijms-24-05207-s001.zip › Table S1-20230205.xlsx]

## Sheet: Sheet1
Table S1 The information of GeBPs in tea plants, Arabidopsis, rice and soybean used for construction of phylogenetic tree.
Group	Species	Gene Accession No	Gene Name	Protein Sequence
Group1	Camellia sinensis	CSS0047893.1	CsGeBP1	MDSTPNPTFISQPNHNHPHHLSIKASASKLPIKRKTPETSSSSSNPNPNPNLSPILPPKL EPATTDDGGSGGDDNDDVGGADRNPPPFKFHRIWTEPDEIRFLQGLLDCSSERLSFPRDL NVFFATFSDTMSQPYTKSQLSEKLRRLRKKFRVISSRLARGLDKALLSPHDRALFYLSKQ LWHPEFSSTSPFGASNKQKKSNLVRVKVRFSPTLPSALIPASNQPITYELNDHSVLNCIG NDQNDEDGGDDRVFVGGSDVKLSEVNVEFDGGVREQELPMSSGSGGGGDGGRCDSETGLR QVVAKTVINVFDQCLKEVKMALVRHHGSGTQAGSSKDDFEKRWREQRVAELDLLARRLRL
		CSS0008596.1	CsGeBP2	MDSTPNPTFISQPNHNHPHHLSIKASASKLPIKRKTPETSSSSSNPNPNPNPNLSPILPP KLEPATTDDGGSGGDDNDDVGGADRNPPPFKFHRIWTEPDEIRFLQGLLDCSSERLSFPR DLNVFFATFSDTMSQPYTKSQLSEKLRRLRKKFRVISSRLARGLDKALLSPHDRALFYLS KQLWHPEFSSTSPFGASNKQKKSNLVRVLTNTALSFNSRF
		CSS0012610.1	CsGeBP3	MAFEDEHTVYGGEEDLDEDDDDESEDPPPDLDDDDEIEDEEEEEEDDDTSSSNLAPGDPP PPPSSVAVTVAIAPKPSPSTPTTATATATVATVSLPDPKRQRIDDVTIAAVFEEKKPLAV LDDSRRLFQRLWTDEDEIELLQGFLDYTNQRGGGNSSHHHDTTAFYDQIKSKLQLEFNKN QLVEKLRRLKKKYRNVLSKIGSGKEYVFKSPHDQATFEISKKIWSSAADRGGAGGGAGEE GGLEDDESNPNPNPNPNANPNLFDHNSNGVVDPNSSEKKGSRSRKRSRVKIEEKHQFINQ QQPQQQNATPIAAATATSIPNLIEETVRSCLSPLFKELLHNAMNGAGGSRGFGAQIFVAS DGGFAVNLRWDFLHHLFFGGLDH
		CSS0010019.1	CsGeBP4	MAFEDEHTVYGGEEDLDEDDDDESEDPPPDLDDDDEIEDEEEEDDDTSSSNLAPGDPPPP PSSVAVTVAIAPKPSPSTPTTATATVATVSLPDPKRQRIDDVTIAAVFEEKKPLAVLDDS RRLFQRLWTDEDEIELLQGFLDYTNQRGGGNSSHHHDTTAFYDQIKSKLQLEFNKNQLVE KLRRLKKKYRNVLSKIGSGKEYVFKSPHDQATFEISKKIWSSAADRGGAGGGAGEEGGLE DDESNPNPNPNANPNLFDHNSNGVVDPNSSEKKGSRSRKRSRVKIEEKHQFINQQQPQQQ NATPIAAATATSIPNLIEETVRSCLSPLFKELLHNAMNGAGGSRGFGAVAALNPMPLSFG SPAPLNFPGGDSMDEKWRKQQILELEVYSKRLE…
	Oryza sativa	LOC_Os03g50110.1		MASDQTLPVPVSVELPPAAPNPPDPTAPLLPHADDPSAPPAAAAAARKLPVKRRSPPPRP SSPSSSDPASSDPAAKQQPQQPPPPFKFQRIWSESDELRFLQGLLGCGAQGLVFPRDLNV FYDRFSESMPSPYTRSQLSEKLRRLKNKFRGMSARVARGLDPARLAPHDRDVLHLCSRLW DPANAATSPFAAAGDASSGNKRRRAAPRAGPLMPPDPSGDSNSHDYNGGISAGTPGAFGD GHGGEEMMYLEQESGHFGYHGDVAIAADGSLDGIVKVQPETLPALPSIGDIAVHSENGNG KAVVPRSNEHHMANAVLDIFEECLREVKANGITYGANVNGGSELARRWRAQRIDELDVLS RRLRLLVEDAAAAGR
		LOC_Os01g14720.1		MPCGYGVPIISTLDFTARRGTTFASHQYDTGPFYDEIRRRLSFDFTKSQLVEKLRRLKKK YRLCAARMASSPHAAAAGFAFRTPHEGAIYDLARHIWPPALKRDGTASDDDDINPAAAAA TAAVMTPVAMEDGFGGSAPTPTPTPRGRGGRRVRRRMAQEQEAAALPSAPALTSTDGAHQ EPLVAAMENTLPQIAQLPPVSETEPMPVIANGANEEAVRSVLSRLLKEFITSFAVVGQTG PGMGLNMGFGGAGLNADIAGLGFGIAGLNPGVPGADRWRQHQILELEVYLKRIELVREQV TAALDELRSSEG
		LOC_Os07g44200.1		MLPAGGYPSAAAISFPDADVDDDSDDGDFTDAPLIDPSDPTFPNPASSSAAAAAMATPAS AGGGSGSVGGVGSSSGGGERRPLFQRLWTEEDEIVILRGFAEFTAARGTAFASHQYDTDP FYEDMRGRLQLGFSKSQLVEKLRRLKRKYRNCVSRLRGSGSAFSFRSPHEQAIFEIARNI WRPTNKHGRDGDSDDEDATQVTPAPVPVNTSPNDHNANYSDNGGLGTPQIAGHATSAGCF RCRQELLDASV
		LOC_Os03g25430.1		MLPTVVDDPSAAAAAAVGAAASSSFPDADVYGNGDSDDIDFPSDPNHATTQAFSSAAAAA AAAGPGGGGGAGSGSGGERRPLFQRLWTEEDEIVILRAFAEFTAQRGTAFASHQYDTDPF YEDMRRRLQLDFSKSQLVEKLRRLKRKYRNCVDRLRATGQSFSFRSPHEQAIFEIARGIW RPTSDKHGRDADSDDDALPDAAAAVAVPAPANGEVRSPSSTRAQQRRGRRRRTAAAAAAT ATAADASEPPQPYPPAPAPAPVKAEDALPHFFPQGAAVTATAHVHGVDPASAAASAAANA EGGILAPLFKEMVRAMLTAGMAPPSLEPPAPGIPMKGERWRQQRILELEVYLRRIDLLQD QVRTALEELKSTPPATQ
	Glycine max	Glyma.03G245200.1		MASEQHDAVFREEDMDDDDDESQEDEEYEEDDDEENVPSPSTALAVTVAVPGSAVSNGGG GSPISKPTATATTATIVLADSSDPKRRRLELIEEKKPPPPLDDSRRLFQRLWTDEDEIEL LQGFLDYTSQRGSSHHNDTALFYDQIKSKLQLDFNKNQLVEKIRRLKKKYRNVLNKICSG KEFSFKSAHDQATFEISRKIWSNVTPVGDNSLDDDEINPSRSPNPNLNFSPVILKNETIF RNSTEKKTPKRSRPRSAVKIEPNDGSASNRDHNCISNTTPTATAAATNTTAAAAAGTNNN NCNSGYGNNIPSLIEETVKSCLSPVLKELMAGAMGGGAFGGRGFSLNLNPMPFMNLSFGG GEMVDEKWRKQQILELEVYSKRLELVQDQIKAA…
		Glyma.19G242600.1		MASQQHDAVFREEDMDDDDDESQEDGDYEEEDDDVLADDEENEPSPSTALAVTVAVPGSS VSNGGAAPISTPTATTIVVADSSDPKRRRLEPVEEKKPPPTPDDSRRLFQRLWTDEDEIE LLQGFLDYTSQRGSSHHNDTALFYDQIKSKLQLDFNKNQLVEKIRRLKKKYRNVLNKIGS GKEFSFKSAHDQATFEISRKIWSNVTPIGDNSLDDDEINPNRSPNPNLNFSPIILKNEMI FRNPAEKKTPKRSRPRSAVKIEPNDGSASNRDHDCISNATPTATATAAATNTTPTAATTN DNCNSGYGNNIPSMIEETVRSCLSPVLKELMAGAMGGGAFGARGFSLNLNPMPLMNWSFG GGEMVDEKWRKQQILELEVYSKRLELVQDQIKA…
		Glyma.10G160000.1		MESDLNDAVFPEEDLDDDDDDETPEDEEDYDDETEPPPFVLAVVAVAPPASTASETLDTT LIPISAVADSSLKPLHPELIEEKKALDDSRRLFQRLWTDEDEIGLLQGFLDYTAQRGSSH HSDTALFYDQIKSKLQLGFNKNQLVEKLRRLKKKYRNVVTKISSGKDVSFKSPHDKATFE ISRRIWSNTAPISGPVEDDDEINPNPNFGNSAKTPISRKRSRPQKRELNDGSTLNRDNNC IGNNNNNSNSNNNNNENCNGRHNLQGLIEETVKSCVSPVLKELVCGTGGMELGRGFGVGG GLGVGGGLALNSLQTQMTMPMTLLNLRIGETTMDEKWRKQQILELEVYSKRLELVQDEIK VALEELRSAGGV
		Glyma.20G228500.1		MESDLNDAVFPEEDLDDDDETPEDEEEEEDDDVLDDDETEPPPSVIAVAPPASETLDTAL IPISSVADSSPKPLRTELIEEKKALDDSRRLFQRLWTDEDEIGLLQGFLEYTAQRGSSHH NDTALFYDQIKSKLQLGFNKNQLVEKLRRLKKKYRNVLNKISSGKEVSFKSPHDRATFEI SRRIWSNTAPITGPVEDDDEIITNPNFGNSAKMPISRKRSRPQKRELNDGSTLNRDNNCN SNSNNNNNNENCNSRLNLQGLIEETVRSCVSPVLKELACGTGGMGLGRGFALNPLQMPMP MSLMNLGIVGETAMDEKWRKQQILELEVYSKRLELVQNEIKVALEELRSAGGG
		Glyma.10G160100.1		MHNCHKRTNGYLDTLICEKRKCDISSTMLSRLVSWILSPSSSEEEEEILDIIKDNDINHE NDQKFNVEDDKNDHFLNSCDVDDTIPIALAVPNASPAVTVAFPANDERNTVPTTATVATI VTRSKGQRNAKYSGMVRQYQRLRTKEDEMELLKGYLDYVKQHRKETTTLLYVVVSCMITN QLVEKLRRLKRKHKLALEKGKDKEVPFRNPQEQAIFEISHKIWANDTDNIIVQDALDGDE SGHTPESHDHVGNVKVKIEQVDNSDEIGNRVPKRLRLDDADDMNRTNDQNNGDSIQGFIE DTMRSCFSPLLKEVLDEAQEESLPELEAIPMPLCSGEVDHEQWRKRRILELEVYVKRLEL LQNQIKSRLEELRSS
		Glyma.20G228300.1		MLSPLVSWILSPSSSSSSSEEEEEEILDIITDNDINHENDQKLNVEDDECDVDNTIPVAL AVPNASPAVTVAFPANDERNTIPVTATATTVVTCSKGQRNAKYSGMVRQYQRLWTKEDEM ELLKGYLDYVKRHRKETTTLQSVVASLYDHVRPKLNVSFNKNQLVEKLRRLKRKHKLALD KDKDKEVPFRNPQEQAIFEISHKIWGIDTDNIIDQDALDGYESGHTPESHDHVGNIKVKI EQLDNNDEIDNRVPKRLRLDDADDVNKTNDQNNGDSIQGFIEETMRSCFPPLLKEVLHDA HEEPLPELEPIPMPLCPGEVDHEQWRKRRILELEVYVKRLELLQDQIKSRLEELRSN
	Arabidopsis thaliana	AT3G04930.1		MTSDHRDALFSLELESPDPDEGGVADGGESDTDEDLRDNDDVVMPGTNEAEAEDDDPEEEDLNSPSTSSLPMVSTISATAVVSGTPTATSSTGAVTVALP AGSAVPVSVIPVDSDPKWHRMTEIVHQRPPIDDSRRLFQRLWTDEDEIELLRGFLDYMTMHRGSSSHPPDTAPFYEQIKSKLQLDFNKNQLVEKLRRLKK KYRNVMSKISSGKEVFFKSPHDQSTFEISRKIWNQTGKIIGFEDNNVMDFEETNNHHNTTNGNYSTFNSPSSNPTLELDSENGIEKKLTMSSSSVSRKRS RSRIGKIEEDNKPVITPSDGPIASNVNLNEAAAVGIGGNLGGLIEETVKNCVSPVIKEMMNGTTSMMMAAMGGGFPGLGGGGGGGGGHGFGSLSPM…
		AT5G28040.1		MASDQRDTDFSAESPDLEEDGGGGGGGRGGGETESDEDVVIPEPNEAEDDDHDPDPDPEYEDLNSPSMISRAPATKSSSGTVTVALPAGSAVPVASIPSD SDQKWHRMTEIVHQRPPIDDSRRLFQRLWTDEDEIELLRGFLDYITNHRGNSSHPPDTAPFYEQIKSKLQLEFNKNQLVEKLRRLKKKYRNVMSKFSSGK EVFFKSPHDQATFDISRKIWNQTGKIIGFEDNNVMDLEETNHVNNANGSSGFNVSVIGNANVDVDSENGLEKKVTISRKRSRSRIGKIDEDKPVLAPCDG VIPNAVNLNENVAVGCDFGDGRNLGVLIEETVKNCVSPMIKEMMNSTTGMMMAATGGFPGGGAHALGVLSPMLMPSMNLGFGGKGVGDERWRRQQI…
Group2	Camellia sinensis	CSS0022087.1	CsGeBP5	MLDSTKPKKPPSKPATPPSKLSKRLAEIDPNNGKDSQKKKVKVSNGDEKDGAVEEKKFTI NRLWNEDDEITKGSEPHADMGAFHEFIKKSLRADVSKNQLVDKVRRLKKKYQINAEKGED PTFSKPHELKTFELSKKIWGNGGASNAVDDNAPKNEAKKSRKRIKVNNSAPSPKEVRKEL VLPEASKVEAKDPVPDQKEFWVTFPCLKESLELKEYSTFSMPELGKNLLKDGMSTIGSAK AMELEEKWKIFRQEEVALYLKRTELIQEQTKLILDAMKSAKP
		CSS0046322.1	CsGeBP6	MAKNKQSAAEARGGSSAQDEGEEESESASASESECEEKEVENEEQEQDVDQDEGEEGSAS ESESESEEKEDENTIPAPLPKKPSSASAAQHPQSSSSSSSGESDSSPVDHCGVDPNMKMM QSNAAASASAKNKKPISKKPICNPTPKRPVVDSESENRKWKRAKAVNVNADVVEDRLNKT SASKVFFQRLWSPEDEILILEGIIHHTADTGLDPSANINDFYLSIKNSIHVHVTKTQLSD KVRKLKKKYMTNANKAQLPSKPHDQQVYKLSQKIWGFNKDGKQTLKEDASNKMAEIAREL KKVQICQLELLRKTELLCQQTKRVLESLQ
	Glycine max	Glyma.05G088300.1		MMSSDRITLKIGPPLLFSFPGEVRGFYLVSAFLHQKQLPPPIEASSDEEQRPSSKQHTEE GVSSSEEASSQEEDDDDQPPTLPLASANPHPKPSSSDSDTDFEPTKVKPKPTDQAQKPQP SPAPPKWGSKRPAQNNAPATDPKRAKKKLTNSSSAAAAHETEEKSGGGQAKLSQRLFSKE DELAILKGMAEFISKTGQDPYKYADAFQNFVKNSLRVEASSNQIKEKIRRLKKKFETKAQ RAKKWEDPEFSKFHDRTVFELSKKVWGEGANGLVEKPKPNNGKRKTAKTPKKDATSRNVV AKSETTTLLESMELEECGNVNLLYREVSGFKELNEDEMKRGLALIGESKRKELEGKWRKL RLAEMELVANRSLLIGEQIKLIFEALQ
		Glyma.15G063300.1		MAQKQKLRPSPLDEPPTASSSDSEEEEEQQQQQPSSQQHEEEEEEVSSGEEEEASSEEEE DENLPPPPISKNPPPPPPSNPQPQPTSSESETESGSETESEPHPTPVKVKPLASKPMDQA QKPKAQPSPAPPPPKSASKRPAENNNNNARVADPKRAKKKATESSSAAAISDDEMEEDGK KSGDNSKKFQRLWSEEDELAILKGVVEFTSKTGLDPLKFPNANAFHDFMKKSLHVEFSSN QLKEKLRRLKKKFETQAGKGKNGDAPKFSKPHDQKFFELSKKAWGSEDGGVANGSVEKPK SNGNAAKSPNPKKKESGSRNVASAKKPKPETNPEPAPVPSLEFKESERMEIDQKPDGGDA CLFLRELVRYKEGANVSRLDEDDVKRGLELIEE…
		Glyma.13G251000.1		MAQKQKLRPSPLDEPPTASSSDSEEEEPQQQQPSSQKNKEEEDEEVSSGEEEEEDEEEEE AASSEEEEEDEDLPPPPVSKNPPPPPANPQPQHSSSESETESGSETESEPDPTPVKVKPL ASKPMDQAQKPKAQPSPAPPPKLTLKRPAENNNNNARVADSKRAKKKATESSSAANSAAA AASDDEMEEDGKKSGDNSKKFQRLWSEEDELAIVKGVVEFTSKTGLDPLKFPNTNAFHDF VKKSLHVEVSCNQLKEKVRRLKKKFETQAGKGKNGEAPKFSKPHDQKFFELSKKVWGREV TAGANGGPVEKPKSNGSAVKSPKKKESGSRNVASAKKPKPESKPEPVPVLSLEYKDSEKM QINQKPDGGDASLFLRELARSKEGASICKLDED…
	Arabidopsis thaliana	AT4G25210.1		MAPKKAEEVVESPPVSSEEEESGSSGEESESSAEVPKKVESSQKPESDSEGESESESSSGPEPESEPAKTIKLKPVGTKPIPETSGSAATVPESSTAKRP LKEAAPEAIKKQKTSDTEHVKKPITNDEVKKISSEDAKKMFQRLFSETDEIALLQGIIDFTSTKGDPYEDIDAFCIYVKKLIDFDATKNQIVTKLQRLKK KFNNAVKNSLKKGKTEDDIEFAKDLEQKGFELSRKIWGSNGVLVTGKSSRKKVGGTPAPKEMKLVAHSTPKKQQEEAKKPERTEAKVVNTGLSIGKEIAS FLNADNGSSCGLDESTLTAVWAKVADGAEKREVEEKWKKLKAKQFELCLQRSGLVNETAKMIFKAYES
		AT4G01260.1		MAPKQLKKIENPVVSSSEEEESASSGESATSGEESDSSADSPVKESSKKPVVVSKPSGSKTTTKPESSTAAKRSFEKTDEMSKKKSKNSMGEEDVKKKDE TLKKNLFVRLFTEEDEAILLQGFLDFATKKENPSDHIDDFYESIKNSISFDVTKPQLVTKIGNLKKKFNGRVSKGLKKGKNEEVMVFSKASDQNCFDLSR KIWGSNGVLYSKSKNMRQVQLGGSVKVDEDDQEPQKHRFVISTLSSGQELVSYLKVENPNSLGVDDTKWSAKLDKIKDGKQKRKMEKNLKKIQAKEEELS MMRSEFVAAVTNVLSKQDNASYSCK
		AT1G11510.1		MSRRFNPLEDPPSASSSDEEGKEIARNSSSDDEDDVSSENPSPLKTTLDAVSDSESGSDEETDSDSELEKKKDQVVTNPVDVKRAKKVKTSEKSGAKRSL EVDEAAVSMDVKRAKKVSGEEEKKKSGGGGEETKKTYFQRLWTEDDEIVVLQGLIDDKKDTGVSNTNKVYELVKKSISFDVSKNQLMEKLRALKKKYENN LGKAKDGVEPTFVKPHDRKAFELSKLVWGGIRMALASGMKSNEKSKKSSKFESVKHELDSSLPNSKNNCEDEVMDEGEVSFTKSSLVRSIVGLGMDELTA QQGLSKLASKDMKRFYEQWKAMQAREFEFFLQKHGFLFEVLSKISEAFGSNA
		AT2G01370.1		MKGITKKLLVSRSLKRLTAKKNRRKIHRETNKRLKPEEDPSMVKRRQDSDSDSLEKEVSVVVTKTSDDEMVSTDTKKNYFQRIWSDDDEIVLLQGMVDFE NDKGKSPYDDMTGFIDTVKNFISFQANQHQFTTKIRRLKDKFLKKWNNGVDENSLVNAHDRKCFQLSKVIWEPTTKVEEVGDWFVNSYLVGSIARLGVSE DVMKQSWSMVPIETKKEVEEKFKLLKDEESENLRLKTSFLQKVNSMIIEATN
		AT1G66420.1		MSKKHLKPLETCFEDEEDDVIYLPPGLVTGATSKKNEEFCGGSGKVQPSEMKRRSEGTSTDMTSKRAKKVSAEDEKKVGEWTKNPYFQRLWSEEDEIVML QGIIKFEDVTGKSPFEDRHGFIEFVKNSISFEASVQQYIGKISQLKRKYTRKRKNGFSEGHEQKCFKLAMSIWGTKETSKKTDLCSSPKGKKVKEEDGDV TNSDWFENSFLLPSIESLGVDSVKRKWNVVPMEFKKKIEERLELLEADESECKKMEEMLKVKNSECVKQKTNLLNEVIDVMT
		AT4G00390.1		MTKKLDPPTAPSSDEDDVETSEDDSSSSEEDEPIKSLPATTAAAPAKSTAVSAATPAKSTSVSAAAPSKSTAVSAAADSDSGSESETDSDSESTDPPKSG SGKTIASKKKDDPSSSTATLALPAVKSGAKRAASEAATTSTKRVKKDEESVKKPALFQRLWSDDDEISMLQGMIDYHADTGKSPSADTNAFYEFQKKSIS FEVSKSQFSDKVRSLRKKYRAKEGKDEPRFVKAHDKKAFELSKFIWGPKGIALDSNAKSNGVSKKSASKTKEKLDSVKQDLAFVGVSSTNGDDWFEKSSL ARMIAGSGIDEYYVRQKWSSFTLETKKIVEEKFQLMQAKELEAMLDKSVRLTDLTSYFVDASKN
		AT1G61730.1		MTKKLNPLEDPPTATSSDEDDVETSEAGEASDDSSSSEEDVPIKIRIKSPSATTAAAPPAKSTAVSTAADSDSGSETETDSDSESTNPPNSGSGKTIALN TVNLKKKEDPTSSSATLALPAMKSGTKRPASEAAATTSTKRVKKDEESVKKPGGFQRLWSEEDEILVLQGMIDFKADTGKSPYVDTNAFYDFLKKSISFE VSKNQFMDKIRSLRKKYIGKEGRNEPSFVKAHDKKAFELSKFIWGPKGIALDSNVKSNGVSKKSVAKKKIDSVKQELVFAGGSSTNGKKVEEDGGDDGCD WFDNSSLVRMIASLGVDEYYVKQQWSLVSVESKKIVEEKYKLLQAKELEFVLEKTKFLNEVASMFVEASKNKPLDT
		AT4G00610.1		MVSVQNLKTDQLLNFLFKNPTKFLSRFSPMAKNKTLVTPSTVKKSSDVASTSKKLSGVASPAKKPSGVTSPVKKPLEAVASTSSEEEEEDEPSSDSESGS ESESDTEAEPMTLAAAAPSSSNEKRQSEGKPEEERAKTETETGKKPLLFQRLWTDEDEIVFLQGMIKFAKDTGKNVSEDMNGFFEKLKDSISFEVKTDQF VNKIRSMKRKYIENKKTTTEHDKKCYELAEIIWVSDGDATALVKPKKKKLKVDEESDWFERSFVDGAFKELGPGVDEETWKKNWSLVPVKKRKRIEEKVK SMQADELKTTWQKIDVVHEMRSLMAKYV
		AT4G00250.1		MAPLESPATASSSEVESSSEEIFKSSSEESKPKDPVTVPSSKTLKSPSAAVNSKTDSSDDSEKQSFVLTRRKKKEGAAESPAVKSGKKRAGEGSTSRDMH VKRVKKEDDNKKANPQRVWSEEDEISLLQAVIDFKAETGTSPWDHKNAFFDIAKKSISFDVSHVQFFDKIRRLKNKYFVNRKNKSGESNHDKKCLGLAVL IWGSDGMNVESPVKKDESILVKGKANSKEKKVEKPLVIEDEQVILGADSEWFEESFLVPVIANLGLDEYSVKKKWSKVSLETKKKIQEKMKVVDAKKCEL LLAEMDVLKDVTSVLAQTN
		AT1G44810.1		MNKKLLNPLEDPPTASSSEDVDEEISSGEDEKEHISNSSSSEEENELKDLSTQTLNSPSTEAPTLDSGSETNSDSDKPIVLTSQKKKEGTDSSGTKRASE GTSSKDIKRAKKVSGDDDNKKFQSLWTKEDEISLLQGMIDFKAETGTSAHDDMNGFFDIAKRYISFDVSKIQFGDKIRGLKKKYFGVRKKKGLDLDHDKK CLGLAKSIWGLDGKEVVVLGGDSETSNWFEKSFLVRVVARLGVDECIVKWKWSKVSKETKKRIEEKMKMVEAKELELLSQKIDVLKEVASVIAETI
Group3	Arabidopsis thaliana	AT2G36340.1		MVGTKRVADSIDTNSDDTLTRNREVEVEAMLSRRKQLRTTTTRTTTTRTTPLSLSSSASKMNWSKNDELVILGGIVDYENETKLSYRSDWDALYRYIKDC VEAKFSKIQLINKVKNMKRKFTYNQGRSNHGEQLSFTNTDDDEIFKLSLIIWDKNESEYVSNENIDQAKDVPSGEPETNDVPCEEQDDRDVPCEEQERAN IEIDNGVREKLDQAKDVPCVEQESEDVPCVEQERVSIEIDNGEKEKLDQTMDCEEQENTDVLCEEKGDKDVPCEEQENKDVPCEEQERVSIEIDNGEEEM SSEEDGVDEVGVMEDTLDSGISFQGLGKNGVKDKSEEDDVVELGVLQEIFKEDTFFQSLGRYQQKLLLQNLENVGVERRKELINEWKALFVDEQRL…
		AT5G14280.1		MATPTELGFSSPGGGGDDSDDNPPQKRTSKRTASETATEEETKKKKKKKTKHNTKMASPPSNRIWNEEDELSILKGLVDFRAKTGLESKIDWDAFYCYVK GSIHVKVSKCQLMSKTRKLKKKFLDQMEKIDQGNDPHFTRSSETEAFGYSMMIWRKIDAEYTNGVMDKAHQSESGEEVFEEDEEVALIDKGAAKSGKSPH EAVVVVDKITTKKNGTAGKESDDDDDDVLCAVRDAFETTMMSQGLSDYQKKLQLEKLMNLGTGKRRELSNEWKALCVEELKLNINKLRFSAKLAEAANDG K
		AT4G00270.1		MVTPKQIDFSSCVGADNSNGTLSHRRSPRNIPSSKRAASVAEEETMKKKMKMKKKKKKLDPPLIVRIWNEEDELSILKGLVDYRAKTGFNPKIDWDAFCS FLGSSIVERFSKDQVLSKIRKLKRRFHVHSEKINQGNDPKFTRSSDSEAFGFSSMIWGQGDDDGMDKEHEVNGNGAAENRTNESGEEMLKEHEEEVANTE LLNENGAAKTTENGTSSGKERHDEDNDDDDELCAVQDAFEAVMSQGLSGYQKKLQLEKLMNLGNGKRRELSDEWKALCVEETRFNIKKLRFSAKLAEAAN DS
		AT2G25650.1		MVTPKQIDFSSCGGGDNSDDTLSHRESPRNPSSKRAAASFAAEAGEETMKKKKKKKKKNLGPPLIVRIWNEEDELSILKGLVDYRAKTGFNPKIDWDAFY SFLGSSIVAKFSKEQVLSKIRKLKRRFHVHWEKISEGNDPKFTRSSDSEAFGFSSMIWGQGEFGNDDGMDKEMVKEHDVNGNGAAENGTARIAQENESGE EMLKEHEETLNENGAEEIRDNDETARKAQQLESESEEEMLKEHEEPFNENGAENIRDNNGTTQIAQQSESESEEMLKEHEEVANTELVNENGAAKTTENG TTGGKERHDDDDDDELCAVQDAFEAVMSQGLSGYQKKLQLEKLMNLGTGKRRELSDEWKALCVEERRLNIKKLRFSAKLAEAANDS
Group4	Oryza sativa	LOC_Os02g53150.1		MAPKRPTPPPPPPPVASSEETASGSDSDESEEEEEESPLAQPAPVVSNKGAESDSSGEEE SEEEEEEDLVRSSATKSRDPPQENREEDDSSDEEEDESSESEKAEAPPPPPPNPAPKQGA EGNGPKVSSPKRQAFHRIWSTEDEVRILEALAAHRREHGSLPQTDALIATLAGSLDNTGY GRKELQGKVSTLKRRYESTAKKKGDLPSKGHDRRLYDLSKSVWGSEAAAAAVNGTTTAPR EFGEMCELYPHLAEEVKLLEAAHPGLFKRDFGKLDDDKAHALDMKIKKQRIAEISVVLRR GDLTKEVTKVLAELVE
		LOC_Os09g01140.1		MAPTLPVVPAHGEDKKKKKKKKKPLKPSQEEEEALPLPLPPPDRKRKKASEPVNSPERAK KKKTATPHEPPSAKQQKRPLPFQRTWSPNDEVLILEAMAAHRQEHGKVPTAAELFPVLNG RLDRKRLTYKKLADKLRTFMRRHGRDAKNGPPTQAHDRRLYDLSRNVWVSQTQPPNLSAN ANSNIAGGQPNQHDAMPTAGKAFDKMRDSYPNLTQALLLLVGTDLEKALTAIDETKAQAL DLKVSNLKKELSEAVMESATIQSTESSKIPCFPSTKLQPEFGAEIEKNFQLEHLDEMKGT QVKLARMEQEILELKQNFLAFQSQQMADSKQQHDKSSAKGIICESSESGLRSIVADNNIL CNTLQKEMVVQQKLSCGKTKEVTSKHRHPQKLV…
		LOC_Os09g01470.1		MSSWWSWRSLFSSLANANGGGSNADASSGSGTSSSPPVHEAQQAAARRRSARTKKPPEEE AAGSQPQPKTRPSPASKASKAKVLLLLGDGEPKKKPAPNPTPTQKRSNKRKRSWSRADEL RILEAMANHANAHGGALPEASDLFAALASSLERGDADLPKLADKVHKLKRWYDNARLPQR CPTDDDDDTRRLFQLCGKVWGPPSTVLRTSPRQRHKVVGVLVQGNGANPQPAAALKVKEK RVRRELSELYVLYPCLAQEVKAHANEYGELIGTAFQFIGDDEARCYDDRYRKMLVDKLNM KKEHADVTKSLLCTLAGYIN
		LOC_Os02g18660.1		MARKRRAPTPPPPPPPPPEAESSADSSGEEEEEEEEEEEERESPVAPPPQKPSGRGAASS DEEEEEEEDSDTDTYAQGFQLRKVGGGDEEGEEVEGDSSESEPEPEPVKKESAKKAKAEA KKKRAAPEPAPSGKAKKAKPEKSSSAAAPEPAPSSGKSKKAAKAEAAKAAAAEPAPSTGK VSKYNLAPEPSPSSKSGKALSRWTTDDEVKILEVLVAHFKSHGTQLKVEGIIAAVGDSLE RKSIKYSDMYEKVRRLKQRYEATAKKVEHGGDLPAKEDDLRMYQLSSEIWGKNAKDAGNS SKNKKGQAKKDKVSGDSKEAAKEDKVDEAAIAVNEKGGTLAENKKGKTNKQKTGMETKVG SSKEAALAASPTKGKKKGSHKDKLDEEAKSGTA…
		LOC_Os01g32890.1		MRRRSPPPAAAQPPRPPTRAAESGEEGGDPGKDEVAAPPKGDSALPRSGSGFGSGNAAAP DGPAKSPMKPKKRVTAPPSSDHGSRENLAAGSPSNEVPTPQGDDAAQEDDLPESPPKSKK NRKKKKKALRAGDSGKVAAPDDPAEPTRPQQDVGEVDGRLAESEQEVPPNAGKAKKKASA QARKKPSAKQHAAAQEEEDGDLMAEAEEEVAPWQGDEEDGKGPLPQRKSKRVAALSGSIC PPDPKRAKIVDAQKPGFGRKWNGNDEIMILEALVDQIRSGGNVPQEPGHPLFHELVQRLE GRTFNHSDVRDKVRSLKRRYNDVVLSGLAITKDHDLQLHELSCEIWGRSVAHAGDDKQRC LARDEQSSLARDEQKSFARDEEKSLARDEQSSL…
		LOC_Os02g52950.1		MPSKRPSQSAMDAGAAPASPSPPRSSKKRSSRPKPRAGDAARHPAPNPSPPPAAAAPASS RSRERERKRRQRGAFADPAAVTAPAAGGQHGGAVQKLWGDADEVALLAGAAAFRARAGHV PRLPDMGALFDSIRGSLSPHIDQAKVYYKLKRLKGKYLHAAPGASAGPHERRVRDLCASV WGADLEPLAEGDDERAAAAAAAAAADQPRTVPDAAAMLPVLTEMLDEYWKTDGRALSSVS LAKGLSLLGTEEARFIEGKWRRQLDSEIQTQMRRHDLAKEVYALLMDAIKALGP
		LOC_Os06g10710.1		MSSSRRPPARAAATEAAADAALPLHPSSPRSKKRSSSSRRAAAGDRRPAARAPNPSLSPR GGGGAPSRKSERRRRPRSLAMAVHGHASTSGGPGLVWNDADEVALLTAAVAFRARNGFAP RLPDMGALFESLRGSISSHIDQAKVYYKLKRNKSKFLHAPPQATTTTPHDRRVRALSAEL WGSELAPPAVEGDADAAEAADERDAEEGYIGGNLHVSVRLPVVSEVLGDYWRKNGRVLSG VSLERGLALVGPEEGRMAEAKWKRQLEVETQTQGRRHDLAKEVCAMLIDAVRGLGP
		LOC_Os08g36450.1		MAPKRPAAASGSASEASDCEAGGAGRRRSPSRSRSPSRSASPSRSRSKTPPHNAAVLSST PASAAVDFVAASDSDAGADADARLASPRRSRERSPRLHSDSDNSAAATAEAAEAAAAAAF DDGDDEGNATPPPRSRRSSRVEATGVKPISSRPMDASRRPAAASSQSQRRSKRPRSSPTQ HSPEQHKRPPRVWNPQDEVTILRALISYRAKNGALPGSSQDTGKLHNMIRGQLSVKASTT QLSDKVRRLKHKYNLILTRVTKSGRDPDLPTEHDREVYELSKKVWGTKSGGAGAGSGGGG GGGGGRVYENAEVVQSDEEQGSRDDSDEDMESGWDDRDHRNRRLKAIVVANGNGNAVTGG RSVHGNGSGKGDVADKGKDMYPYLWEAVEELSK…
		LOC_Os09g27850.1		MAPKRPAEEADAAAAAAAAAGGSASEGSDAEASAEAARGHGSSPSPSKTPPPANPNPKSA AAPPSAVAAPASAAGSDSGAASDSPRAAGNPSGPRSIEVNSDSEDSALPLASDAYADQAA AAGAGAGADSDDGNTSPLPPPRPSRAEAAAIKPISSRPMDPPPRRSAGGSEPRAKRPRSA AVASSAEHSKRPSRVWSQADELVILRGLITYRTKRGVLPGSTQDIGKLHSYIRGQLSAKV STTQLSDKVRRLKQKYQMLATRAKTGKEVFPTPHDHNIYQLAKKVWGTMSTAGEGGGSGY DNADAGESEEEQYGRESDDDMESGRDNRHRKNQRSVPVTMANGNGTGIGAVNAIVRGRSE FEKGKDVYPYLWETVEELSSQHPTGAVFKKAFE…
