# Supplementary material for: Genome-Wide Investigation and Functional Analysis Reveal That CsGeBP4 Is Required for Tea Plant Trichome Formation
Source: Int J Mol Sci. 2023 Mar 8;24(6):5207. doi: 10.3390/ijms24065207 (PMC10049225; doi:10.3390/ijms24065207)
Supplement: Supplementary file 1 [file ijms-24-05207-s001.zip › Table S2-20230205.xlsx]

## Sheet: Sheet1
Table S2 Cis-regulatory element analysis of CsGeBP gene promoter regions.
Cis-element	Function	CsGeBP1	CsGeBP2	CsGeBP3	CsGeBP4	CsGeBP5	CsGeBP6	Total
Light responsive elements (64, 39.8%)
3-AF1 binding site	light responsive element			1	1			2
AAAC-motif	light responsive element					1		1
AT1-motif	part of a light responsive module						2	2
Box 4	part of a conserved DNA module involved in light responsiveness	4	3			2	4	13
ACE	cis-acting element involved in light responsiveness						1	1
ATCT-motif	part of a conserved DNA module involved in light responsiveness					1		1
G-Box	cis-acting regulatory element involved in light responsiveness	1	1		1	1		4
G-box	cis-acting regulatory element involved in light responsiveness	1	1	3	3	1	1	10
GT1-motif	light responsive element		1	1	1	1	3	7
GATA-motif	part of a light responsive element	1	1			1		3
L-box	part of a light responsive element			1	1			2
Gap-box	part of a light responsive element					1		1
AE-box	part of a module for light response			1	1	1		3
I-box	part of a light responsive element	1	1	1	1			4
P-box	gibberellin-responsive element and part of a light responsive element			1	1			2
TCT-motif	part of a light responsive element					2	3	5
TCCC-motif	part of a light responsive element	1		1	1			3
Hormorne responsive elements (56, 34.8%)
ABRE	cis-acting element involved in the abscisic acid responsiveness	1	1	3	4	1	1	11
CGTCA-motif	cis-acting regulatory element involved in the MeJA-responsiveness	4	5	3	3	2	1	18
TCA-element	cis-acting element involved in salicylic acid responsiveness					4		4
TGACG-motif	cis-acting regulatory element involved in the MeJA-responsiveness	4	5	3	3	2	1	18
TGA-element	auxin-responsive element			2	2	1		5
Environment responsive element (35, 21.7%)
MBS	MYB binding site involved in drought-inducibility			3	3		1	7
GC-motif	enhancer-like element involved in anoxic specific induction	1	1	1				3
LTR	cis-acting element involved in low-temperature responsiveness	1		1	1			3
ARE	cis-acting regulatory element essential for the anoxic induction	4	4	2	4	2	6	22
Development-related elements (6, 3.7%)
CAT-box	cis-acting regulatory element related to meristem expression			2	2			4
circadian	cis-acting regulatory element involved in circadian control				1			1
Box III	identified as a candidate box on the based of homology with rbcs genes, related to photosynthesis						1	1
Total		24	24	30	34	24	25	161
