# Supplementary material for: Genome-Wide Investigation and Functional Analysis Reveal That CsGeBP4 Is Required for Tea Plant Trichome Formation
Source: Int J Mol Sci. 2023 Mar 8;24(6):5207. doi: 10.3390/ijms24065207 (PMC10049225; doi:10.3390/ijms24065207)
Supplement: Supplementary file 1 [file ijms-24-05207-s001.zip › Table S3-20230205.xlsx]

## Sheet: Sheet1
Table S3 List of primers used in this study.
Primer Name	Primer Sequence	Usage
qRT-PCR CsGeBP1	F:GAGGACGATGAGATCACGAAAG	qRT-PCR
	R:TCTTCAGCCTCCTCACCTTA	qRT-PCR
qRT-PCR CsGeBP2	F:CCAAGGCAGTGAATGTGAATG	qRT-PCR
	R:TGTCAGCAGTGTGGTGAATAA	qRT-PCR
qRT-PCR CsGeBP3	F:CAAACCCTAACCCTAACCCTAAT	qRT-PCR
	R:TTTCTTGACCTCGACCCTTTC	qRT-PCR
qRT-PCR CsGeBP4	F:CCTCACGATCAGGCTACTTTC	qRT-PCR
	R:TAGGGTTAGGGTTAGGGTTAGG	qRT-PCR
qRT-PCR CsGeBP5	F:GCCATTCGGTGCCAGTAATA	qRT-PCR
	R:AGCGGGAATTAAAGCTGAGG	qRT-PCR
qRT-PCR CsGeBP6	F:GCCATTCGGTGCCAGTAATA	qRT-PCR
	R:TAAAGCTGAGGGCAGTGTTG	qRT-PCR
CsGeBP4	F:AAGAAGAAGAAGACGACGACAC	Partial gene cloning
	R:GCTCCTCCAATGCCGATTTA
pTRV2-CsGeBP4	F:CAAACCCTAACCCTAACCCTAAT	Vector construction
	R:CTTCCAATCCGCCTTCTTCT
